# Supplementary material for: An oral lichen planus–like mouse model driven by IFN-γ signaling and cytotoxic CD8+ T cells
Source: JCI Insight. 2025 Dec 11;11(3):e185380. doi: 10.1172/jci.insight.185380 (PMC12892915; doi:10.1172/jci.insight.185380)
Supplement: Supporting data values [file jciinsight-11-185380-s009.xlsx]

## Sheet: Fig. 1A
	Vehicle	OXA
	689	898
	636	912
	649	905
	663	923
	660	942

## Sheet: Fig. 1F
	Vehicle	OXA
	1.33333	12.6667
	1.66667	13.75
	2.5	14.75
	1.66667	13
	1.33333	18

## Sheet: Fig. 1H
	Vehicle	OXA
	0	7
	0.5	9.5
	1	6
	3.5	9
	2.5	9

## Sheet: Fig. 1J
	Vehicle	OXA
	1.29432	1.57401
	0.77094	1.09723
	1.0819	1.80288
	0.957861	1.41267
	0.89498	1.28777

## Sheet: Fig.3B
	Vehicle		OXA
	Isotype	Anti-CD8	Isotype	Anti-CD8
	672	669	919	720
	683	629	943	809
	638	658	931	799
	649	657	952	792
	662	682	893	756

## Sheet: Fig. 3E
			Vehicle		OXA
			Isotype	Anti-CD8	Isotype	Anti-CD8
			2.5	0.5	12.5	0.5
			3	0	16	0.5
			4.5	0.5	13	1
			3	0	12.5	1
			5	0.5	15	1

## Sheet: Fig. 3F
		Vehicle		OXA
		Isotype	Anti-CD8	Isotype	Anti-CD8
		1.11349	1.08137	2.70878	1.75589
		0.599572	0.728051	2.29122	1.55246
		0.910064	0.835118	1.79872	2.02355
		0.856531	0.738758	2.06338	1.1349
		1.52034	1.2955	1.80942	1.33833

## Sheet: Fig. 3G
		Vehicle		OXA
		Isotype	Anti-CD8	Isotype	Anti-CD8
		0.824933	0.890457	6.83692	1.96573
		0.63004	1.13407	8.87487	1.4953
		0.856855	1.5289	5.45016	2.15054
		1.27688	0.856855	6.53937	2.55376
		1.41129	0.714046	4.44983	1.81452

## Sheet: Fig.4B
	Vehicle		OXA
	Isotype	Anti-IFN-γ	Isotype	Anti-IFN-γ
	658	659	949	782
	692	682	897	737
	683	693	921	744
	635	649	945	722
	645	631	947	706

## Sheet: Fig.4E
	Vehicle		OXA
	Isotype	Anti-IFN-γ	Isotype	Anti-IFN-γ
	4	3.5	20	17.5
	6.5	2	19.67	17
	4.5	3.5	19	19
	3	5.5	19.5	14.5
	5.5	3.5	15	12

[truncated: 25 more sheets: Fig.4F, Fig. 5B, Fig. 5C, Fig. 5F, Fig.6B, Fig. 6E, Fig. 6F, Fig.7C, Fig. 7F, Fig. 7G, Fig. S4B, Fig. S6B, Fig. S7, Fig. S8B, Fig. S9A, Fig. S9B, Fig. S10A , Fig. S10B, Fig. S11A  , Fig. S11B …]
